# Supplementary material for: Evolutionary diversification of the HAP2 membrane insertion motifs to drive gamete fusion across eukaryotes
Source: PLoS Biol. 2018 Aug 13;16(8):e2006357. doi: 10.1371/journal.pbio.2006357 (PMC6089408; doi:10.1371/journal.pbio.2006357)
Supplement: S1 Data — (Abbreviations: AtHAP2e, Arabidopsis thaliana HAPLESS 2 ectodomain). (XLSX) [file pbio.2006357.s012.xlsx]

## Sheet: Sheet2
	Exp 1	Exp 2	Exp 3	Exp 4	Exp 5	Exp 6	Exp 7			mean	sd	p value compared to wild type
AtHAP2e wild type
Band Intensity top	529670	180986	604605	658465	58137.6	357537	343971
Band Intensity bottom	57037.6	32577.6	52957.5	40812.9	4595.79	46245.8	38319.2
Band Intensity together	586707	213563	657563	699278	62733.4	403782	382290
%top	90.2784	84.7457	91.9464	94.1636	92.6741	88.5468	89.9764			90.3331	3.09018
%bottom	9.72164	15.2543	8.0536	5.83644	7.32591	11.4532	10.0236			9.66694	3.09018
AtHAP2e IFI > AAA
Band Intensity top	17250.5	71358.5	53031	18430.4	15855.4
Band Intensity bottom	72588.5	216817	152790	190036	128575
Band Intensity together	89838.9	288176	205821	208466	144431
%top	19.2015	24.7621	25.7656	8.84097	10.9779					17.9096	7.75615	7.07019e-06
%bottom	80.7985	75.2379	74.2344	91.159	89.0221					82.0904	7.75615
AtHAP2e D173A
Band Intensity top	942687	922057	299626	138634
Band Intensity bottom	112921	111508	31388.7	13636.1
Band Intensity together	1.05561e+06	1.03356e+06	331015	152270
%top	89.3027	89.2113	90.5174	91.0447						90.0191	0.906642	0.808744
%bottom	10.6973	10.7887	9.48257	8.95526						9.98095	0.906642
AtHAP2e K179A
Band Intensity top	123510	198789	379711
Band Intensity bottom	24297.8	25886.4	46964.1
Band Intensity together	147808	224675	426675
%top	83.5613	88.4783	88.993							87.0109	3.47686	0.187543
%bottom	16.4387	11.5217	11.007							12.9891	3.47686
AtHAP2e F172A
Band Intensity top	161935	475339	432934
Band Intensity bottom	83669.4	117301	112924
Band Intensity together	245605	592640	545858
%top	65.9333	80.2071	79.3126							75.151	7.99526	0.0731048
%bottom	34.0667	19.7929	20.6874							24.849	7.99526
AtHAP2e D173P
Band Intensity top	73993.7	24336.4	164116
Band Intensity bottom	70926.2	16421.1	76124.8
Band Intensity together	144920	40757.4	240241
%top	51.0584	59.7103	68.3132							59.6939	8.62741	0.0207039
%bottom	48.9416	40.2897	31.6868							40.3061	8.62741
