# Supplementary material for: Evolutionary diversification of the HAP2 membrane insertion motifs to drive gamete fusion across eukaryotes
Source: PLoS Biol. 2018 Aug 13;16(8):e2006357. doi: 10.1371/journal.pbio.2006357 (PMC6089408; doi:10.1371/journal.pbio.2006357)
Supplement: S2 Data — Seedling counts are provided as kanamycin sensitive (KanS) and kanamycin resistant (KanR). Total sensitive and resistant seedlings are listed (Total(R+S)) as well as percent transmission of kanamycin resistance (%KanR). HAP2:YFP variant (Variant) and transgenic line (Transgene_line) are indicated. (Abbreviations: HAP2, HAPLESS 2; YFP, yellow fluorescent protein). (XLSX) [file pbio.2006357.s013.xlsx]

## Sheet: Sheet1
Variant	Transgene_line	KanS	KanR	Total(R+S)	%KanR
hap2-2/+	none	22	0	22	0
hap2-2/+	none	22	0	22	0
hap2-2/+	none	24	0	24	0
hap2-2/+	none	16	0	16	0
hap2-2/+	none	30	0	30	0
hap2-2/+	none	19	0	19	0
hap2-2/+	none	26	0	26	0
hap2-2/+	none	23	0	23	0
hap2-2/+	none	23	0	23	0
hap2-2/+	none	24	0	24	0
hap2-2/+	none	22	0	22	0
hap2-2/+	none	22	0	22	0
hap2-2/+	none	30	0	30	0
hap2-2/+	none	35	0	35	0
hap2-2/+	none	25	0	25	0
hap2-2/+	none	41	0	41	0
hap2-2/+	none	33	0	33	0
hap2-2/+	none	39	0	39	0
hap2-2/+	none	27	0	27	0
hap2-2/+	none	32	0	32	0
hap2-2/+	none	25	0	25	0
hap2-2/+	none	27	0	27	0
hap2-2/+	none	40	0	40	0
hap2-2/+	none	25	0	25	0
hap2-2/+	none	34	0	34	0
hap2-2/+	none	42	0	42	0
hap2-2/+	none	30	0	30	0
hap2-2/+	none	36	0	36	0
hap2-2/+	none	37	1	38	2.63158
hap2-2/+	none	37	0	37	0
hap2-2/+	none	46	0	46	0
hap2-2/+	none	41	0	41	0
hap2-2/+	none	48	0	48	0
hap2-2/+	none	31	0	31	0
hap2-2/+	none	45	0	45	0
hap2-2/+	none	38	0	38	0
hap2-2/+	none	46	0	46	0
hap2-2/+	none	49	0	49	0
hap2-2/+	none	31	0	31	0
AtHAP2	8.3	16	8	24	33.3333
AtHAP2	8.3	23	10	33	30.303
AtHAP2	8.3	14	7	21	33.3333
AtHAP2	8.3	12	5	17	29.4118
AtHAP2	8.3	21	4	25	16
AtHAP2	9.2	21	5	26	19.2308
AtHAP2	9.2	31	7	38	18.4211
AtHAP2	9.2	17	7	24	29.1667
AtHAP2	9.2	7	4	11	36.3636
AtHAP2	25.2	28	26	54	48.1481
AtHAP2	25.2	30	18	48	37.5
AtHAP2	25.2	22	18	40	45
AtHAP2	25.2	24	21	45	46.6667
AtHAP2	30.1	24	32	56	57.1429
AtHAP2	30.1	26	29	55	52.7273
AtHAP2	30.1	27	24	51	47.0588
AtHAP2	30.1	31	24	55	43.6364
AtHAP2	30.1	32	19	51	37.2549
AtHAP2	30.4	30	27	57	47.3684
AtHAP2	30.4	31	23	54	42.5926
AtHAP2	30.4	21	29	50	58
AtHAP2	30.4	25	26	51	50.9804
AtHAP2	30.4	23	26	49	53.0612
AtHAP2	30.4	24	25	49	51.0204
AtHAP2	32.2	25	11	36	30.5556
AtHAP2	32.2	36	3	39	7.69231
AtHAP2	32.2	29	7	36	19.4444
AtHAP2	32.2	27	19	46	41.3043
AtHAP2	32.2	26	13	39	33.3333
AtHAP2	32.2	21	13	34	38.2353
AtHAP2	32.3	28	15	43	34.8837
AtHAP2	32.3	35	13	48	27.0833
AtHAP2	32.3	35	16	51	31.3725
AtHAP2	32.3	30	19	49	38.7755
AtHAP2	32.4	35	20	55	36.3636
AtHAP2	32.4	37	12	49	24.4898
AtHAP2	32.4	28	18	46	39.1304
AtHAP2	32.4	32	19	51	37.2549
AtHAP2	32.4	24	5	29	17.2414
At∆αF	1.3	37	0	37	0
At∆αF	1.3	30	0	30	0
At∆αF	1.3	36	0	36	0
At∆αF	1.3	41	0	41	0
At∆αF	1.3	38	0	38	0
At∆αF	2.2	28	0	28	0
At∆αF	2.2	25	0	25	0
At∆αF	2.2	23	0	23	0
At∆αF	2.2	23	0	23	0
At∆αF	2.2	29	0	29	0
At∆αF	2.3	29	0	29	0
At∆αF	2.3	31	0	31	0
At∆αF	2.3	28	0	28	0
At∆αF	2.3	28	0	28	0
At∆αF	2.3	24	0	24	0
At∆αF	2.4	33	0	33	0
At∆αF	2.4	24	0	24	0
At∆αF	2.4	30	0	30	0
At∆αF	2.4	25	0	25	0
At∆αF	3.2	37	0	37	0
At∆αF	3.2	36	0	36	0
At∆αF	3.2	42	0	42	0
At∆αF	3.2	34	0	34	0
At∆αF	4.1	28	0	28	0
At∆αF	4.1	21	0	21	0
At∆αF	4.1	20	0	20	0
At∆αF	4.1	20	0	20	0
At∆αF	4.1	25	0	25	0
I171A	7.2	37	7	44	15.9091
I171A	7.2	32	11	43	25.5814
I171A	7.2	44	16	60	26.6667
I171A	7.2	37	15	52	28.8462
I171A	7.2	23	19	42	45.2381
I171A	7.2	24	9	33	27.2727
I171A	7.2	23	12	35	34.2857
I171A	7.2	26	16	42	38.0952
I171A	7.3	25	13	38	34.2105
I171A	7.3	30	13	43	30.2326
I171A	7.3	27	18	45	40
I171A	7.3	29	19	48	39.5833
I171A	7.3	25	11	36	30.5556
I171A	7.3	39	6	45	13.3333
I171A	8.3	11	8	19	42.1053
I171A	8.3	37	10	47	21.2766
I171A	8.3	31	8	39	20.5128
I171A	8.3	33	9	42	21.4286
I171A	8.3	36	9	45	20
I171A	8.3	33	9	42	21.4286
I171A	8.4	28	3	31	9.67742
I171A	8.4	30	16	46	34.7826
I171A	8.4	19	7	26	26.9231
I171A	8.4	15	7	22	31.8182
I171A	8.4	21	6	27	22.2222
I171A	8.4	42	11	53	20.7547
I171A	8.4	50	7	57	12.2807
I171A	6.2	45	16	61	26.2295
I171A	6.2	49	24	73	32.8767
I171A	6.2	40	12	52	23.0769
I171A	6.2	28	14	42	33.3333
I171A	6.2	43	12	55	21.8182
I171A	6.2	44	19	63	30.1587
F172A	1.1	28	1	29	3.44828
F172A	1.1	24	0	24	0
F172A	1.1	19	1	20	5
F172A	1.1	24	1	25	4
F172A	1.1	29	2	31	6.45161
F172A	1.1	28	1	29	3.44828
F172A	12	26	10	36	27.7778
F172A	12	22	8	30	26.6667
F172A	12	10	5	15	33.3333
F172A	12	9	5	14	35.7143
F172A	5.2	30	11	41	26.8293
F172A	5.2	30	10	40	25
F172A	5.2	32	10	42	23.8095
F172A	5.2	55	20	75	26.6667
F172A	5.2	34	17	51	33.3333
F172A	5.2	30	13	43	30.2326
F172A	5.2	38	14	52	26.9231
F172A	5.2	33	9	42	21.4286
F172A	5.4	22	5	27	18.5185
F172A	5.4	19	1	20	5
F172A	5.4	37	5	42	11.9048
F172A	5.4	43	5	48	10.4167
F172A	5.4	17	1	18	5.55556
F172A	5.4	20	2	22	9.09091
F172A	5.4	36	3	39	7.69231
F172A	5.4	21	8	29	27.5862
F172A	5.4	33	4	37	10.8108
F172A	6.3	39	1	40	2.5
F172A	6.3	40	3	43	6.97674
F172A	6.3	23	1	24	4.16667
F172A	6.3	40	3	43	6.97674
F172A	6.3	31	5	36	13.8889
F172A	6.3	35	2	37	5.40541
F172A	6.3	23	2	25	8
F172A	6.3	33	5	38	13.1579
F172A	8.2	42	3	45	6.66667
F172A	8.2	26	11	37	29.7297
F172A	8.2	23	13	36	36.1111
F172A	8.4	13	5	18	27.7778
F172A	8.4	18	1	19	5.26316
F172A	8.4	19	3	22	13.6364
F172A	8.4	27	13	40	32.5
F172A	8.4	41	7	48	14.5833
F172A	8.4	35	6	41	14.6341
D173A	1.1	17	12	29	41.3793
D173A	1.1	14	14	28	50
D173A	1.1	17	14	31	45.1613
D173A	1.1	11	7	18	38.8889
D173A	1.1	19	21	40	52.5
D173A	1.1	15	14	29	48.2759
D173A	1.1	27	10	37	27.027
D173A	2.1	20	10	30	33.3333
D173A	2.1	22	21	43	48.8372
D173A	2.1	13	24	37	64.8649
D173A	2.1	23	10	33	30.303
D173A	2.1	15	11	26	42.3077
D173A	2.1	28	17	45	37.7778
D173A	2.1	25	14	39	35.8974
D173A	2.3	26	13	39	33.3333
D173A	2.3	28	12	40	30
D173A	2.3	24	14	38	36.8421
D173A	2.3	22	13	35	37.1429
D173A	2.3	12	3	15	20
D173A	2.3	14	7	21	33.3333
D173A	2.4	27	16	43	37.2093
D173A	2.4	24	7	31	22.5806
D173A	2.4	21	5	26	19.2308
D173A	2.4	19	6	25	24
D173A	5.1	35	19	54	35.1852
D173A	5.1	23	31	54	57.4074
D173A	5.1	29	23	52	44.2308
D173A	5.1	23	20	43	46.5116
D173A	4.1	29	15	44	34.0909
D173A	4.1	31	23	54	42.5926
D173A	4.1	25	17	42	40.4762
D173A	4.1	23	17	40	42.5
D173A	4.4	32	19	51	37.2549
D173A	4.4	35	16	51	31.3725
D173A	4.4	28	16	44	36.3636
D173A	4.4	33	16	49	32.6531
D173A	4.4	29	19	48	39.5833
D173A	4.4	28	24	52	46.1538
D173A	4.4	33	18	51	35.2941
I176A	1.1	16	18	34	52.9412
I176A	1.1	31	16	47	34.0426
I176A	1.1	32	12	44	27.2727
I176A	1.1	33	18	51	35.2941
I176A	1.1	27	13	40	32.5
I176A	1.1	25	13	38	34.2105
I176A	1.3	24	7	31	22.5806
I176A	1.3	20	5	25	20
I176A	1.3	21	10	31	32.2581
I176A	1.3	27	8	35	22.8571
I176A	1.3	22	19	41	46.3415
I176A	1.3	26	7	33	21.2121
I176A	3.1	26	13	39	33.3333
I176A	3.1	30	10	40	25
I176A	3.1	15	15	30	50
I176A	3.1	19	16	35	45.7143
I176A	3.1	13	13	26	50
I176A	3.1	20	10	30	33.3333
I176A	3.1	17	10	27	37.037
I176A	6.2	34	10	44	22.7273
I176A	6.2	38	9	47	19.1489
I176A	6.2	34	9	43	20.9302
I176A	6.2	51	4	55	7.27273
I176A	6.2	31	13	44	29.5455
I176A	6.2	20	4	24	16.6667
I176A	6.1	26	20	46	43.4783
I176A	6.1	29	11	40	27.5
I176A	6.1	29	20	49	40.8163
I176A	6.1	32	11	43	25.5814
I176A	6.1	37	22	59	37.2881
I176A	7.1	30	16	46	34.7826
I176A	7.1	31	16	47	34.0426
I176A	7.1	30	14	44	31.8182
I176A	7.1	34	15	49	30.6122
I176A	7.1	31	14	45	31.1111
I176A	7.1	26	18	44	40.9091
I176A	7.2	31	18	49	36.7347
I176A	7.2	29	20	49	40.8163
I176A	7.2	34	14	48	29.1667
I176A	7.2	34	13	47	27.6596
I176A	7.2	29	16	45	35.5556
I176A	7.4	31	15	46	32.6087
I176A	7.4	29	14	43	32.5581
I176A	7.4	33	11	44	25
I176A	7.4	32	6	38	15.7895
I176A	7.4	32	13	45	28.8889
K179A	1.3	22	8	30	26.6667
K179A	1.3	26	5	31	16.129
K179A	1.3	19	4	23	17.3913
K179A	1.3	23	9	32	28.125
K179A	1.3	26	3	29	10.3448
K179A	1.4	37	1	38	2.63158
K179A	1.4	33	2	35	5.71429
K179A	1.4	31	1	32	3.125
K179A	1.4	38	0	38	0
K179A	2.3	34	5	39	12.8205
K179A	2.3	31	3	34	8.82353
K179A	2.3	27	2	29	6.89655
K179A	9	30	2	32	6.25
K179A	9	36	9	45	20
K179A	9	40	6	46	13.0435
K179A	9	39	7	46	15.2174
K179A	9	35	8	43	18.6047
K179A	9	27	8	35	22.8571
K179A	10	26	0	26	0
K179A	10	39	0	39	0
K179A	10	30	0	30	0
K179A	10	43	2	45	4.44444
K179A	10	43	0	43	0
K179A	10	32	1	33	3.0303
K179A	11	36	4	40	10
K179A	11	46	1	47	2.12766
K179A	11	42	3	45	6.66667
K179A	11	39	0	39	0
K179A	11	32	2	34	5.88235
K179A	11	35	7	42	16.6667
K179A	14	38	1	39	2.5641
K179A	14	28	1	29	3.44828
K179A	14	27	0	27	0
IFI>AAA	1.1	27	1	28	3.57143
IFI>AAA	1.1	28	0	28	0
IFI>AAA	1.1	10	0	10	0
IFI>AAA	1.1	14	0	14	0
IFI>AAA	1.3	34	0	34	0
IFI>AAA	1.3	34	0	34	0
IFI>AAA	1.3	30	0	30	0
IFI>AAA	1.3	31	0	31	0
IFI>AAA	1.4	28	0	28	0
IFI>AAA	1.4	38	0	38	0
IFI>AAA	1.4	29	0	29	0
IFI>AAA	1.4	24	0	24	0
IFI>AAA	2.4	28	0	28	0
IFI>AAA	2.4	27	0	27	0
IFI>AAA	2.4	26	0	26	0
IFI>AAA	2.4	23	0	23	0
IFI>AAA	2.5	13	0	13	0
IFI>AAA	2.5	17	0	17	0
IFI>AAA	2.5	11	0	11	0
IFI>AAA	2.5	17	0	17	0
IFI>AAA	3.1	24	0	24	0
IFI>AAA	3.1	26	0	26	0
IFI>AAA	3.1	24	0	24	0
IFI>AAA	3.1	21	0	21	0
IFI>AAA	3.1	27	0	27	0
IFI>AAA	3.1	22	0	22	0
OsαF	3.1	32	13	45	28.8889
OsαF	3.1	36	19	55	34.5455
OsαF	3.1	33	18	51	35.2941
OsαF	6.1	16	14	30	46.6667
OsαF	6.1	22	3	25	12
OsαF	6.1	29	8	37	21.6216
OsαF	6.1	19	5	24	20.8333
OsαF	6.1	24	12	36	33.3333
OsαF	6.1	19	13	32	40.625
OsαF	6.2	18	5	23	21.7391
OsαF	6.2	21	10	31	32.2581
OsαF	6.2	16	8	24	33.3333
OsαF	6.2	13	4	17	23.5294
OsαF	6.2	18	11	29	37.931
OsαF	6.2	13	8	21	38.0952
OsαF	6.3	11	6	17	35.2941
OsαF	6.3	26	9	35	25.7143
OsαF	6.3	14	7	21	33.3333
OsαF	7.3	14	11	25	44
OsαF	7.3	17	12	29	41.3793
OsαF	7.3	16	11	27	40.7407
OsαF	7.3	16	19	35	54.2857
OsαF	7.3	23	10	33	30.303
OsαF	7.4	25	6	31	19.3548
OsαF	7.4	22	18	40	45
OsαF	7.4	26	8	34	23.5294
OsαF	7.4	19	13	32	40.625
OsαF	7.4	44	16	60	26.6667
OsαF	7.4	26	24	50	48
OsαF	8.1	39	2	41	4.87805
OsαF	8.1	30	0	30	0
OsαF	8.1	38	3	41	7.31707
OsαF	8.1	34	2	36	5.55556
OsαF	8.1	22	0	22	0
OsαF	8.1	36	2	38	5.26316
OsαF	8.4	24	11	35	31.4286
OsαF	8.4	23	7	30	23.3333
OsαF	8.4	23	8	31	25.8065
OsαF	8.4	19	7	26	26.9231
OsαF	8.4	15	4	19	21.0526
OsαF	9.1	20	15	35	42.8571
OsαF	9.1	23	10	33	30.303
OsαF	9.1	24	20	44	45.4545
OsαF	9.1	41	30	71	42.2535
OsαF	9.1	35	18	53	33.9623
OsαF	9.1	41	17	58	29.3103
R163A	8.3	27	0	27	0
R163A	8.3	40	0	40	0
R163A	8.3	43	0	43	0
R163A	8.3	46	0	46	0
R163A	8.3	49	0	49	0
R163A	8.3	50	0	50	0
R163A	9.1	33	0	33	0
R163A	9.1	22	0	22	0
R163A	9.1	27	0	27	0
R163A	9.1	24	0	24	0
R163A	9.1	39	0	39	0
R163A	9.1	40	0	40	0
R163A	9.2	20	0	20	0
R163A	9.2	24	0	24	0
R163A	9.2	15	0	15	0
R163A	9.2	10	0	10	0
R163A	9.2	30	0	30	0
R163A	9.2	28	0	28	0
R163A	10.1	27	0	27	0
R163A	10.1	27	0	27	0
R163A	10.1	31	0	31	0
R163A	10.1	32	0	32	0
R163A	10.1	27	0	27	0
R163A	10.1	10	0	10	0
D173P	3.4	34	12	46	26.087
D173P	3.4	41	10	51	19.6078
D173P	3.4	35	16	51	31.3725
D173P	3.4	31	17	48	35.4167
D173P	3.4	24	8	32	25
D173P	3.4	28	9	37	24.3243
D173P	3.4	19	14	33	42.4242
D173P	3.4	43	11	54	20.3704
D173P	5.3	39	6	45	13.3333
D173P	5.3	33	7	40	17.5
D173P	5.3	35	3	38	7.89474
D173P	5.3	41	11	52	21.1538
D173P	5.3	45	9	54	16.6667
D173P	5.3	40	4	44	9.09091
D173P	5.3	42	13	55	23.6364
D173P	5.3	50	4	54	7.40741
D173P	6.4	36	12	48	25
D173P	6.4	28	7	35	20
D173P	6.4	33	5	38	13.1579
D173P	6.4	33	9	42	21.4286
D173P	6.4	38	10	48	20.8333
D173P	9.2	47	5	52	9.61538
D173P	9.2	38	4	42	9.52381
D173P	9.2	36	8	44	18.1818
D173P	9.2	43	7	50	14
D173P	9.2	36	6	42	14.2857
D173P	10.1	34	23	57	40.3509
D173P	10.1	42	8	50	16
D173P	10.1	40	15	55	27.2727
D173P	10.1	38	13	51	25.4902
D173P	10.1	41	16	57	28.0702
D173P	8.2	33	3	36	8.33333
D173P	8.2	45	4	49	8.16327
D173P	8.2	31	3	34	8.82353
D173P	8.2	39	2	41	4.87805
D173P	8.2	34	6	40	15
D173P	7.4	37	12	49	24.4898
D173P	7.4	31	13	44	29.5455
D173P	7.4	33	24	57	42.1053
D173P	7.4	49	16	65	24.6154
D173P	7.4	35	13	48	27.0833
D173P	9.3	34	4	38	10.5263
D173P	9.3	40	4	44	9.09091
D173P	9.3	41	0	41	0
D173P	9.3	49	2	51	3.92157
D173P	9.3	39	1	40	2.5
D173P	9.3	42	0	42	0
